# Supplementary material for: BIRC5 promotes cancer progression and predicts prognosis in laryngeal squamous cell carcinoma
Source: PeerJ. 2022 Feb 1;10:e12871. doi: 10.7717/peerj.12871 (PMC8815368; doi:10.7717/peerj.12871)
Supplement: Supplemental Information 1 [file peerj-10-12871-s001.zip]

Archive with 12 entries (11 files):
- Raw data/20200429 OD.xls
- Raw data/admin_2020-06-26+17-58-40_CT030572 -  Quantification Cq Results(Figure 6e).xlsx
- Raw data/admin_2020-07-06+16-28-39_CT030572 -  Quantification Cq Results(Figure 7a).xlsx
- Raw data/rpt_ú▒ú░.fcs.jpg
- Raw data/rpt_ú▓ú░.fcs.jpg
- Raw data/rpt_4 0.fcs.tif
- Raw data/rpt_ú╡.fcs1.jpg
- Raw data/wb/
- Raw data/wb/birc5 2.tif
- Raw data/wb/birc5.tif
- Raw data/wb/gapdh 2.tif
- Raw data/wb/gapdh.tif
