# Supplementary material for: BIRC5 promotes cancer progression and predicts prognosis in laryngeal squamous cell carcinoma
Source: PeerJ. 2022 Feb 1;10:e12871. doi: 10.7717/peerj.12871 (PMC8815368; doi:10.7717/peerj.12871)
Supplement: Supplemental Information 1 [file peerj-10-12871-s001.zip › Raw data/20200429 OD.xls]

## Sheet: Sheet1
20200429 19.00pm		Temperature(¡C)	1	2	3	4	5	6	7	8	9	10	11	12
		37	0.0487	0.0497	0.0477	0.0503	0.0519	0.0518	0.0506	0.0483	0.0495	0.0482	0.049	0.0489
			0.0494	0.0512	0.0476	0.0486	0.048	0.1291	0.0507	0.0496	0.0522	0.0528	0.0965	0.0501
			0.0533	0.0869	0.0939	0.0944	0.0955	0.0949	0.0949	0.0941	0.0949	0.0969	0.0954	0.0524
			0.0486	0.1051	0.1004	0.0967	0.0994	0.1004	0.0999	0.1036	0.101	0.1015	0.101	0.0514
			0.0531	0.1088	0.1005	0.0996	0.0999	0.1017	0.1023	0.1018	0.1063	0.1045	0.1014	0.05
			0.4711	0.459	0.4024	0.4741	0.4646	0.4548	0.5929	0.5939	0.6128	0.6331	0.6064	0.6489
			0.0482	0.0482	0.0477	0.048	0.0491	0.0509	0.0485	0.0489	0.0489	0.0493	0.0491	0.0489
			0.0479	0.0479	0.047	0.0481	0.0482	0.0482	0.0486	0.0485	0.0481	0.0491	0.0496	0.049
20200430 10.40am			Temperature(¡C)	1	2	3	4	5	6	7	8	9	10	11	12
			37	0.0485	0.0525	0.0475	0.0496	0.0501	0.0484	0.0494	0.0485	0.0454	0.0637	0.0513	0.049
				0.0494	0.0505	0.0476	0.0485	0.0472	0.138	0.0589	0.0508	0.0527	0.0499	0.1023	0.0494
				0.0616	0.0934	0.0998	0.0988	0.1075	0.1001	0.1001	0.1033	0.1026	0.1099	0.1109	0.0557
				0.0508	0.105	0.107	0.1138	0.1121	0.109	0.1097	0.1107	0.108	0.1097	0.1106	0.0528
				0.5884	0.6751	0.6288	0.7041	0.7357	0.7494	0.7203	0.7524	0.7533	0.7418	0.7461	0.7514
				4	4	4	4	4	4	4	4	4	4	4	4
				0.0482	0.0486	0.0804	0.0484	0.0502	0.0497	0.0493	0.049	0.0491	0.0496	0.0497	0.049
				0.048	0.048	0.0472	0.0489	0.0484	0.0486	0.0488	0.0489	0.0497	0.0491	0.0494	0.049
20200501 21.20pm			Temperature(¡C)	1	2	3	4	5	6	7	8	9	10	11	12
			37	0.0485	0.0513	0.0484	0.0501	0.0493	0.0488	0.0494	0.0493	0.0472	0.0517	0.0525	0.0517
				0.0492	0.0501	0.0482	0.0496	0.0523	0.1434	0.0516	0.0511	0.0528	0.0498	0.1061	0.0528
				0.061	0.096	0.1039	0.102	0.1055	0.1026	0.1032	0.1066	0.1061	0.1215	0.1123	0.056
				0.605	0.6065	0.6211	1.2531	1.1715	1.2665	1.1428	1.2485	1.1021	1.4825	1.5024	1.4925
				4	4	4	4	4	4	4	4	4	4	4	4
				4	4	4	4	4	4	4	4	4	4	4	4
				0.0498	0.0486	0.0712	0.0493	0.05	0.0504	0.0492	0.0491	0.0493	0.0495	0.0498	0.0518
				0.0485	0.0479	0.0473	0.0491	0.0486	0.0489	0.0489	0.0493	0.0493	0.0491	0.0494	0.049
20200502 10.00am			Temperature(¡C)	1	2	3	4	5	6	7	8	9	10	11	12
			37	0.0483	0.0504	0.049	0.049	0.0492	0.0492	0.0495	0.0501	0.0472	0.0505	0.0525	0.0505
				0.0491	0.0494	0.0488	0.0495	0.0481	0.1473	0.049	0.0496	0.0532	0.0515	0.1102	0.0521
				0.7548	0.7333	0.8097	1.4124	1.4885	1.4903	1.2393	1.2875	1.2885	1.9808	1.8132	1.8059
				4	4	4	4	4	4	4	4	4	4	4	4
				4	4	4	4	4	4	4	4	4	4	4	4
				4	4	4	4	4	4	4	4	4	4	4	4
				0.0493	0.0497	0.0619	0.0487	0.05	0.0498	0.0493	0.0492	0.0494	0.0498	0.0495	0.0517
				0.0484	0.048	0.0474	0.049	0.0486	0.0496	0.0494	0.0489	0.0489	0.0492	0.0497	0.049
