# Supplementary material for: BIRC5 promotes cancer progression and predicts prognosis in laryngeal squamous cell carcinoma
Source: PeerJ. 2022 Feb 1;10:e12871. doi: 10.7717/peerj.12871 (PMC8815368; doi:10.7717/peerj.12871)
Supplement: Supplemental Information 1 [file peerj-10-12871-s001.zip › Raw data/admin_2020-06-26+17-58-40_CT030572 - Quantification Cq Results(Figure 6e).xlsx]

## Sheet: 0
	Well	Fluor	Target	Content	Sample	Biological Set Name	Cq	Cq Mean	Cq Std. Dev	Starting Quantity (SQ)	Log Starting Quantity	SQ Mean	SQ Std. Dev	Set Point	Well Note
	A01	SYBR		Unkn			21.6223	21.6223	0				0	72		CT mean	delta CT
	A02	SYBR		Unkn			21.433	21.433	0				0	72
	A03	SYBR		Unkn			21.1884	21.1884	0				0	72		21.4145
	A04	SYBR		Unkn			27.0098	27.0098	0				0	72
	A05	SYBR		Unkn			26.8747	26.8747	0				0	72
	A06	SYBR		Unkn			27.1782	27.1782	0				0	72		27.0209
	A07	SYBR		Unkn			32.0138	32.0138	0				0	72
	A08	SYBR		Unkn			31.3803	31.3803	0				0	72
	A09	SYBR		Unkn			31.6753	31.6753	0				0	72		31.6898
	A10	SYBR		Unkn			14.5926	14.5926	0				0	72
	A11	SYBR		Unkn			14.6808	14.6808	0				0	72
	A12	SYBR		Unkn			14.6749	14.6749	0				0	72		14.6494
	B01	SYBR		Unkn			22.2215	22.2215	0				0	72
	B02	SYBR		Unkn			22.0118	22.0118	0				0	72
	B03	SYBR		Unkn			22.4442	22.4442	0				0	72		22.2258
	B04	SYBR		Unkn			27.874	27.874	0				0	72
	B05	SYBR		Unkn			28.2734	28.2734	0				0	72
	B06	SYBR		Unkn			28.3072	28.3072	0				0	72		28.1516
	B07	SYBR		Unkn				0	0			0	0	72
	B08	SYBR		Unkn			31.2567	31.2567	0				0	72
	B09	SYBR		Unkn			30.5424	30.5424	0				0	72		30.8995
	B10	SYBR		Unkn			15.6777	15.6777	0				0	72
	B11	SYBR		Unkn			15.6623	15.6623	0				0	72
	B12	SYBR		Unkn			15.5464	15.5464	0				0	72		15.6288
	C01	SYBR		Unkn			22.6583	22.6583	0				0	72
	C02	SYBR		Unkn			22.3036	22.3036	0				0	72
	C03	SYBR		Unkn			22.6544	22.6544	0				0	72		22.5388
	C04	SYBR		Unkn			28.708	28.708	0				0	72
	C05	SYBR		Unkn			28.7369	28.7369	0				0	72
	C06	SYBR		Unkn			29.0436	29.0436	0				0	72		28.8295
	C07	SYBR		Unkn			31.6404	31.6404	0				0	72
	C08	SYBR		Unkn			31.5613	31.5613	0				0	72
	C09	SYBR		Unkn			31.9231	31.9231	0				0	72		31.7082
	C10	SYBR		Unkn			15.8004	15.8004	0				0	72
	C11	SYBR		Unkn			15.9437	15.9437	0				0	72
	C12	SYBR		Unkn			15.8789	15.8789	0				0	72		15.8743
	D01	SYBR		Unkn			22.8487	22.8487	0				0	72
	D02	SYBR		Unkn			22.6232	22.6232	0				0	72
	D03	SYBR		Unkn			22.7371	22.7371	0				0	72		22.7363
	D04	SYBR		Unkn			28.0381	28.0381	0				0	72
	D05	SYBR		Unkn			28.2019	28.2019	0				0	72
	D06	SYBR		Unkn			28.5263	28.5263	0				0	72		28.2554
	D07	SYBR		Unkn			32.4335	32.4335	0				0	72
	D08	SYBR		Unkn			32.2107	32.2107	0				0	72
	D09	SYBR		Unkn			32.4823	32.4823	0				0	72		32.3755
	D10	SYBR		Unkn			16.0491	16.0491	0				0	72
	D11	SYBR		Unkn			15.8405	15.8405	0				0	72
	D12	SYBR		Unkn			15.9681	15.9681	0				0	72		15.9526
	E01	SYBR		Unkn			22.6053	22.6053	0				0	72
	E02	SYBR		Unkn			22.1117	22.1117	0				0	72
	E03	SYBR		Unkn			22.3764	22.3764	0				0	72		22.3645
	E04	SYBR		Unkn			28.5433	28.5433	0				0	72
	E05	SYBR		Unkn			28.4711	28.4711	0				0	72
	E06	SYBR		Unkn			28.8614	28.8614	0				0	72		28.6253
	E07	SYBR		Unkn			31.9196	31.9196	0				0	72
	E08	SYBR		Unkn			31.7802	31.7802	0				0	72
	E09	SYBR		Unkn			31.5504	31.5504	0				0	72		31.7501
	E10	SYBR		Unkn			16.2158	16.2158	0				0	72
	E11	SYBR		Unkn			16.0828	16.0828	0				0	72
	E12	SYBR		Unkn			16.292	16.292	0				0	72		16.1969
	F01	SYBR		Unkn			22.5006	22.5006	0				0	72
	F02	SYBR		Unkn			22.1988	22.1988	0				0	72
	F03	SYBR		Unkn			22.3236	22.3236	0				0	72		22.341
	F04	SYBR		Unkn			28.5948	28.5948	0				0	72
	F05	SYBR		Unkn			28.4093	28.4093	0				0	72
	F06	SYBR		Unkn			29.096	29.096	0				0	72		28.7
	F07	SYBR		Unkn			32.6888	32.6888	0				0	72
	F08	SYBR		Unkn			32.0385	32.0385	0				0	72
	F09	SYBR		Unkn			33.3617	33.3617	0				0	72		32.6964
	F10	SYBR		Unkn			16.0175	16.0175	0				0	72
	F11	SYBR		Unkn			15.6765	15.6765	0				0	72
	F12	SYBR		Unkn			15.9473	15.9473	0				0	72		15.8804
	G01	SYBR		Unkn			22.1723	22.1723	0				0	72
	G02	SYBR		Unkn			21.7709	21.7709	0				0	72
	G03	SYBR		Unkn			21.8802	21.8802	0				0	72		21.9412
	G04	SYBR		Unkn			27.0482	27.0482	0				0	72
	G05	SYBR		Unkn			26.7888	26.7888	0				0	72
	G06	SYBR		Unkn			27.2315	27.2315	0				0	72		27.0228
	G07	SYBR		Unkn			31.696	31.696	0				0	72
	G08	SYBR		Unkn			31.5795	31.5795	0				0	72
	G09	SYBR		Unkn			32.0536	32.0536	0				0	72		31.7764
	G10	SYBR		Unkn			15.3835	15.3835	0				0	72
	G11	SYBR		Unkn			15.3745	15.3745	0				0	72
	G12	SYBR		Unkn			15.3057	15.3057	0				0	72		15.3546
	H01	SYBR		Unkn			22.6044	22.6044	0				0	72
	H02	SYBR		Unkn			22.1175	22.1175	0				0	72
	H03	SYBR		Unkn			22.512	22.512	0				0	72		22.4113
	H04	SYBR		Unkn			27.5853	27.5853	0				0	72
	H05	SYBR		Unkn			28.2692	28.2692	0				0	72
	H06	SYBR		Unkn			27.9687	27.9687	0				0	72		27.9411
	H07	SYBR		Unkn			32.1723	32.1723	0				0	72
	H08	SYBR		Unkn			31.9067	31.9067	0				0	72
	H09	SYBR		Unkn			32.0758	32.0758	0				0	72		32.0516
	H10	SYBR		Unkn			15.3342	15.3342	0				0	72
	H11	SYBR		Unkn			15.3479	15.3479	0				0	72
	H12	SYBR		Unkn			15.3434	15.3434	0				0	72		15.3418

## Sheet: Run Information
File Name	admin_2019-06-26+17-58-40_CT030572.pcrd
Created By User	admin
Notes
ID
Run Started	06/26/2019 09:58:49 UTC
Run Ended	06/26/2019 11:32:15 UTC
Sample Vol	20
Lid Temp	105
Protocol File Name	PrimePCR.prcl
Plate Setup File Name	Default_PrimePCR_96_runfile.pltd
Base Serial Number	CT030572
Optical Head Serial Number	785BR17826
CFX Maestro Version	4.1.2433.1219.
