# Supplementary material for: BIRC5 promotes cancer progression and predicts prognosis in laryngeal squamous cell carcinoma
Source: PeerJ. 2022 Feb 1;10:e12871. doi: 10.7717/peerj.12871 (PMC8815368; doi:10.7717/peerj.12871)
Supplement: Supplemental Information 1 [file peerj-10-12871-s001.zip › Raw data/admin_2020-07-06+16-28-39_CT030572 - Quantification Cq Results(Figure 7a).xlsx]

## Sheet: 0
	Well	Fluor	Target	Content	Sample	Biological Set Name	Cq	Cq Mean	Cq Std. Dev	Starting Quantity (SQ)	Log Starting Quantity	SQ Mean	SQ Std. Dev	Set Point	Well Note
	A01	SYBR		Unkn			37.153	37.153	0				0	72
	A02	SYBR		Unkn			36.6026	36.6026	0				0	72
	A03	SYBR		Unkn			36.065	36.065	0				0	72
	A04	SYBR		Unkn			35.7536	35.7536	0				0	72
	A05	SYBR		Unkn			35.0636	35.0636	0				0	72
	A06	SYBR		Unkn			35.9098	35.9098	0				0	72
	A07	SYBR		Unkn			18.6342	18.6342	0				0	72
	A08	SYBR		Unkn			18.193	18.193	0				0	72
	A09	SYBR		Unkn			18.0154	18.0154	0				0	72
	A10	SYBR		Unkn			23.8542	23.8542	0				0	72
	A11	SYBR		Unkn			23.3585	23.3585	0				0	72
	A12	SYBR		Unkn			23.8068	23.8068	0				0	72
	B01	SYBR		Unkn			36.342	36.342	0				0	72
	B02	SYBR		Unkn			35.2406	35.2406	0				0	72
	B03	SYBR		Unkn			35.4893	35.4893	0				0	72
	B04	SYBR		Unkn			34.6428	34.6428	0				0	72
	B05	SYBR		Unkn			34.3422	34.3422	0				0	72
	B06	SYBR		Unkn			34.4609	34.4609	0				0	72
	B07	SYBR		Unkn			17.5482	17.5482	0				0	72
	B08	SYBR		Unkn			17.8392	17.8392	0				0	72
	B09	SYBR		Unkn			17.1142	17.1142	0				0	72
	B10	SYBR		Unkn			22.3448	22.3448	0				0	72
	B11	SYBR		Unkn			22.1908	22.1908	0				0	72
	B12	SYBR		Unkn			22.4387	22.4387	0				0	72
	C01	SYBR		Unkn			28.668	28.668	0				0	72
	C02	SYBR		Unkn			28.453	28.453	0				0	72
	C03	SYBR		Unkn			28.2806	28.2806	0				0	72
	C04	SYBR		Unkn			23.6136	23.6136	0				0	72
	C05	SYBR		Unkn			24.1814	24.1814	0				0	72
	C06	SYBR		Unkn			23.643	23.643	0				0	72
	C07	SYBR		Unkn			18.1008	18.1008	0				0	72
	C08	SYBR		Unkn			17.1003	17.1003	0				0	72
	C09	SYBR		Unkn			17.1501	17.1501	0				0	72
	C10	SYBR		Unkn			22.2999	22.2999	0				0	72
	C11	SYBR		Unkn			22.5646	22.5646	0				0	72
	C12	SYBR		Unkn			22.3894	22.3894	0				0	72
	D01	SYBR		Unkn			30.1874	30.1874	0				0	72
	D02	SYBR		Unkn			29.5899	29.5899	0				0	72
	D03	SYBR		Unkn			30.1102	30.1102	0				0	72
	D04	SYBR		Unkn			23.3548	23.3548	0				0	72
	D05	SYBR		Unkn			23.5575	23.5575	0				0	72
	D06	SYBR		Unkn			23.2171	23.2171	0				0	72
	D07	SYBR		Unkn			17.3726	17.3726	0				0	72
	D08	SYBR		Unkn			17.2174	17.2174	0				0	72
	D09	SYBR		Unkn			17.0466	17.0466	0				0	72
	D10	SYBR		Unkn			23.0108	23.0108	0				0	72
	D11	SYBR		Unkn			22.2131	22.2131	0				0	72
	D12	SYBR		Unkn			22.5804	22.5804	0				0	72
	E01	SYBR		Unkn			32.2043	32.2043	0				0	72
	E02	SYBR		Unkn			31.2582	31.2582	0				0	72
	E03	SYBR		Unkn			29.8961	29.8961	0				0	72
	E04	SYBR		Unkn			23.7192	23.7192	0				0	72
	E05	SYBR		Unkn			23.5845	23.5845	0				0	72
	E06	SYBR		Unkn			23.8596	23.8596	0				0	72
	E07	SYBR		Unkn			18.3621	18.3621	0				0	72
	E08	SYBR		Unkn			19.005	19.005	0				0	72
	E09	SYBR		Unkn			17.545	17.545	0				0	72
	E10	SYBR		Unkn			24.1194	24.1194	0				0	72
	E11	SYBR		Unkn			24.0705	24.0705	0				0	72
	E12	SYBR		Unkn			23.4126	23.4126	0				0	72
	F01	SYBR		Unkn				0	0			0	0	72
	F02	SYBR		Unkn				0	0			0	0	72
	F03	SYBR		Unkn				0	0			0	0	72
	F04	SYBR		Unkn				0	0			0	0	72
	F05	SYBR		Unkn				0	0			0	0	72
	F06	SYBR		Unkn				0	0			0	0	72
	F07	SYBR		Unkn				0	0			0	0	72
	F08	SYBR		Unkn				0	0			0	0	72
	F09	SYBR		Unkn				0	0			0	0	72
	F10	SYBR		Unkn				0	0			0	0	72
	F11	SYBR		Unkn				0	0			0	0	72
	F12	SYBR		Unkn				0	0			0	0	72
	G01	SYBR		Unkn				0	0			0	0	72
	G02	SYBR		Unkn				0	0			0	0	72
	G03	SYBR		Unkn				0	0			0	0	72
	G04	SYBR		Unkn				0	0			0	0	72
	G05	SYBR		Unkn				0	0			0	0	72
	G06	SYBR		Unkn				0	0			0	0	72
	G07	SYBR		Unkn				0	0			0	0	72
	G08	SYBR		Unkn				0	0			0	0	72
	G09	SYBR		Unkn				0	0			0	0	72
	G10	SYBR		Unkn				0	0			0	0	72
	G11	SYBR		Unkn				0	0			0	0	72
	G12	SYBR		Unkn				0	0			0	0	72
	H01	SYBR		Unkn				0	0			0	0	72
	H02	SYBR		Unkn				0	0			0	0	72
	H03	SYBR		Unkn				0	0			0	0	72
	H04	SYBR		Unkn				0	0			0	0	72
	H05	SYBR		Unkn				0	0			0	0	72
	H06	SYBR		Unkn				0	0			0	0	72
	H07	SYBR		Unkn				0	0			0	0	72
	H08	SYBR		Unkn				0	0			0	0	72
	H09	SYBR		Unkn				0	0			0	0	72
	H10	SYBR		Unkn				0	0			0	0	72
	H11	SYBR		Unkn				0	0			0	0	72
	H12	SYBR		Unkn				0	0			0	0	72

## Sheet: Run Information
File Name	admin_2019-07-06+16-28-39_CT030572.pcrd
Created By User	admin
Notes
ID
Run Started	07/06/2019 08:28:48 UTC
Run Ended	07/06/2019 10:02:29 UTC
Sample Vol	20
Lid Temp	105
Protocol File Name	6.28.prcl
Plate Setup File Name	fanyin.pltd
Base Serial Number	CT030572
Optical Head Serial Number	785BR17826
CFX Maestro Version	4.1.2433.1219.
